# Supplementary material for: Awareness of hepatitis B post-exposure prophylaxis among healthcare providers in Wakiso district, Central Uganda
Source: PLoS One. 2022 Jun 23;17(6):e0270181. doi: 10.1371/journal.pone.0270181 (PMC9223339; doi:10.1371/journal.pone.0270181)
Supplement: S1 Dataset — (XLS) [file pone.0270181.s002.xls]

## Sheet: Dataset
AgeinCompleteYears	DurationofPractice	@_index	HealthFacilityLevel	OwnershipHealthFacilityn	LocalityRURALorURBAN	SexofRespondent	MARITALSTATUS	CADRE	Maindepartmentofworkn	EverheardofHepatitis	CausesofHepatitis	Sexualcontact	MothertoChild	ThroughBloodTransfussion	ThroughSharingofSharps	Contactwithbodyfluids	HepatistransmittedbyCarriers	ConsiderYourselfatRISK	ExtentofRisk	RiskFemalesexworkers	Menwhohavesexwithmen	InjectingDrugUsers	LongTruckDrivers	Wastehandlers	OTherRiskygroups	DontknowRiskygroups	SharingsharpsincreasesRisk	UnsafeInjectionPractices_Risk	UnsafeWastehandling_Risk	UnsafeBloodTransfussion_Risk	LackofProtectiveGear_Risk	Lowvaccinationstatus	Others_Risk	DontKnow_Risk	BodyOrganMainlyAffected	Fever_As_aSymptomsOfHepatitis	Vomiting_As_aSymptomsOfHepatitis	Jaundice_As_aSymptomsOfHepatitis	Abdominaldiscomfort_sympt	Clayclouredstool_aSympt	Convulsions_As_aSympt	DarkColouredUrine_As_aSympt	OtherSymptomsofHepatitis	DontknowSymptomsofHepatitis	AcuteHepatisComplication	LiverCirrhosisComplication	LiverCancerComplication	AnaemiaComplication	HepaticEncephalopathy
26	0	216	2	3	1	Female	Not married	3	6	1	1	0	0	1	1	0	1	1	1	1	0	0	0	0	2	1	0	0	0	0	0	0	2	1	1	1	0	1	1	0	0	0	0	1	0	0	0	0	0
27	0	217	2	3	1	Female	Not married	7	6	1	1	0	0	1	1	0	0	1	1	1	1	0	0	0	1	1	0	0	0	0	0	0	2	1	1	1	0	1	0	0	0	1	0	1	0	0	0	0	0
36	1	215	2	3	1	Female	Married	2	4	1	0	0	1	0	1	0	1	1	1	1	1	0	0	0	1	1	0	0	0	0	0	0	2	1	1	0	1	1	0	0	0	0	0	1	0	0	0	0	0
35	1	180	2	3	1	Male	Not married	1	6	1	1	0	1	0	0	0	1	1	1	1	1	1	0	1	1	1	1	1	1	1	0	0	1	1	1	1	1	1	1	0	1	1	0	1	0	1	1	1	0
32	0	236	2	3	1	Male	Not married	5	6	1	1	1	0	1	1	0	1	1	1	1	1	1	0	0	1	1	1	1	0	1	1	0	1	1	1	1	0	1	1	0	0	1	0	1	0	0	0	0	0
49	1	205	2	3	2	Male	Married	4	6	1	1	1	1	1	1	0	1	1	1	1	1	1	0	0	1	1	1	1	0	1	1	0	1	1	1	1	1	1	1	0	0	1	0	1	0	0	0	0	0
20	0	206	2	3	2	Female	Not married	3	6	1	1	1	1	1	1	0	0	1	1	1	1	1	0	0	2	1	1	1	0	1	1	0	1	1	1	1	0	1	0	1	0	1	0	1	0	0	0	0	0
30	0	237	2	3	1	Female	Married	3	6	1	1	1	0	1	1	0	1	1	1	1	0	1	1	0	1	1	1	1	0	1	0	0	2	1	1	1	0	1	1	0	0	1	1	1	0	0	0	1	1
33	0	208	2	3	2	Female	Married	10	6	1	1	1	0	1	0	0	1	1	1	1	0	1	0	1	1	1	1	1	1	1	1	0	1	1	1	1	0	1	1	0	0	1	0	1	0	0	0	0	0
44	1	279	2	3	2	Female	Married	3	6	1	1	1	0	1	1	0	1	1	1	0	0	0	0	0	2	1	0	1	0	1	1	0	2	1	1	0	1	1	1	0	0	1	0	1	0	0	0	0	0
35	1	77	2	3	1	Female	Married	3	6	1	1	1	0	1	1	0	0	1	1	1	1	0	0	0	1	1	1	0	1	0	1	0	1	1	1	1	0	1	1	0	0	0	0	1	0	0	0	0	0
31	1	241	2	3	1	Female	Married	7	6	1	1	1	1	1	0	0	1	1	1	1	0	0	0	0	1	1	1	0	0	1	1	0	1	1	1	1	0	1	1	0	0	0	1	1	1	0	1	0	1
22	0	238	2	3	1	Male	Not married	4	6	1	1	1	0	1	1	0	1	1	1	1	0	1	0	0	1	1	1	1	1	1	1	0	1	1	1	1	0	1	1	0	0	0	0	1	0	0	0	0	0
32	0	83	2	3	1	Female	Married	1	2	1	1	1	0	1	0	0	0	1	1	1	0	0	0	0	2	1	0	1	0	0	1	0	1	1	1	1	0	1	1	0	0	0	1	1	0	1	0	0	1
21	0	200	2	3	2	Female	Not married	4	6	1	1	0	0	1	1	0	1	1	1	0	1	1	0	1	1	1	0	0	0	1	1	0	1	1	1	1	0	0	1	0	0	1	0	1	0	0	0	0	0
56	1	243	2	3	1	Male	Married	7	6	1	1	1	0	0	0	1	1	1	1	1	0	0	0	0	2	1	0	0	0	1	1	0	1	1	1	1	0	1	1	0	0	0	0	1	0	0	0	0	0
24	0	80	2	3	1	Male	Not married	1	6	1	1	1	1	0	1	0	1	1	1	1	0	0	0	0	2	1	0	1	0	1	1	0	1	1	1	1	0	1	1	0	0	0	0	1	0	0	0	0	0
38	1	202	2	3	2	Female	Married	9	4	1	1	0	1	1	0	0	1	1	1	1	0	0	0	0	2	1	0	0	1	1	1	0	1	1	1	1	0	1	1	0	0	1	0	1	0	0	0	0	0
37	1	210	2	3	1	Female	Married	10	4	1	1	1	0	1	1	0	0	1	1	1	0	0	0	0	2	1	0	0	0	1	0	0	2	1	1	1	1	1	1	0	0	0	0	1	0	1	0	0	0
23	0	88	2	3	1	Female	Not married	2	4	1	1	1	0	0	1	1	0	1	1	1	0	0	0	0	1	1	0	0	0	1	1	0	1	1	1	1	0	1	1	0	0	0	0	1	0	0	0	0	0
21	0	265	2	3	2	Female	Not married	2	4	1	1	0	1	1	1	0	1	1	1	1	0	0	1	0	2	1	1	0	0	0	0	0	2	1	1	1	0	1	1	0	0	1	0	1	0	1	0	0	0
29	1	203	2	3	2	Female	Married	3	6	1	1	1	0	0	1	0	1	1	1	1	0	1	0	0	1	1	0	0	0	1	1	0	1	1	1	1	0	1	1	0	0	1	0	1	0	0	0	0	0
23	0	204	2	3	2	Female	Not married	3	2	1	1	0	0	1	0	0	1	1	1	1	0	1	0	1	1	1	1	0	0	1	1	0	1	1	1	1	0	0	1	0	0	0	0	1	0	0	0	0	0
24	0	234	2	3	1	Female	Not married	3	6	1	1	0	1	1	0	0	1	1	1	1	0	0	1	0	1	1	0	0	0	0	0	0	2	1	1	0	1	0	1	0	0	0	0	1	0	0	0	0	0
28	0	179	2	3	1	Female	Not married	5	6	1	1	0	0	1	1	0	1	1	1	1	1	0	0	0	2	1	0	0	0	0	0	0	2	1	1	1	1	1	0	0	0	0	0	1	0	0	0	0	0
22	0	101	2	3	1	Female	Not married	4	6	1	1	1	0	1	1	0	1	1	1	0	0	1	0	0	1	1	1	0	0	1	0	0	1	1	1	1	0	1	1	0	0	0	0	1	0	0	0	0	0
20	0	78	2	3	1	Male	Not married	5	6	1	1	1	0	0	0	0	1	1	1	1	0	0	0	0	2	1	1	1	0	0	1	0	1	1	1	0	0	1	1	0	0	0	0	1	0	0	0	0	0
20	0	85	2	3	1	Female	Not married	3	6	1	1	1	0	0	1	0	1	1	1	1	0	0	0	1	1	1	0	0	1	0	1	0	1	1	1	1	0	0	1	0	0	1	0	1	0	0	0	0	0
50	1	82	2	3	1	Female	Married	7	2	1	1	1	0	0	1	0	0	1	1	1	0	0	0	0	2	1	1	1	0	0	1	0	1	1	1	1	0	1	0	0	0	0	0	1	0	0	0	0	0
37	1	262	2	3	2	Female	Married	9	4	1	1	1	1	0	1	0	1	1	1	1	0	0	1	0	1	1	0	1	0	0	0	0	2	1	1	0	0	1	0	0	0	0	1	1	0	1	0	0	0
22	0	79	2	3	1	Male	Not married	1	6	1	1	1	1	0	1	0	1	1	1	1	0	0	0	0	2	1	1	1	0	1	1	0	1	1	1	1	0	1	1	0	0	0	0	1	0	0	0	0	0
27	1	199	2	3	2	Female	Married	5	6	1	1	1	0	1	1	0	1	1	1	1	0	0	0	0	1	1	0	0	0	1	1	0	1	1	1	1	0	0	1	0	0	1	0	1	0	0	0	0	0
49	1	242	2	3	1	Male	Married	1	6	1	1	1	0	1	0	1	1	1	1	1	0	0	0	0	2	1	0	0	1	1	1	0	1	1	1	1	0	1	0	0	0	1	0	1	0	0	0	0	0
29	1	239	2	3	1	Female	Married	3	6	1	1	1	0	1	0	0	1	1	1	0	0	0	0	0	2	1	0	1	1	0	1	0	1	1	1	1	0	1	1	0	0	0	0	1	0	0	0	0	0
21	0	81	2	3	1	Male	Not married	5	6	1	1	1	0	0	1	0	1	1	1	1	0	0	0	0	2	1	0	1	0	0	1	0	1	1	1	1	0	1	1	0	0	0	0	1	0	0	0	0	0
28	1	201	2	3	2	Female	Married	9	4	1	1	1	0	0	1	0	1	1	1	1	0	0	0	0	2	1	0	0	0	1	1	0	1	1	1	1	0	1	1	0	0	1	0	1	0	0	0	0	0
32	1	260	2	3	2	Female	Married	10	6	1	1	1	1	0	1	0	1	1	1	0	0	1	0	0	1	1	0	0	0	0	0	0	2	1	1	1	0	1	1	0	0	0	1	1	0	1	0	0	1
21	0	86	2	3	1	Female	Not married	2	4	1	1	1	0	1	0	0	1	1	1	1	0	0	0	0	2	1	1	0	0	0	1	1	2	1	1	1	0	1	1	0	0	0	0	1	0	0	0	0	0
27	1	211	2	3	1	Female	Not married	7	6	1	1	1	1	0	1	0	0	1	1	0	0	0	0	0	2	1	0	0	0	0	0	0	2	1	1	0	0	1	1	0	0	0	0	1	0	0	0	0	0
21	0	264	2	3	2	Female	Not married	2	4	1	1	0	0	1	1	0	1	1	1	1	1	0	0	0	2	1	1	0	0	0	0	0	2	1	1	1	0	1	0	0	0	1	0	1	0	0	0	0	0
56	0	212	2	3	1	Female	Married	10	4	1	1	0	0	1	1	0	1	1	1	0	0	0	0	0	2	1	0	0	0	1	0	0	1	1	1	1	0	1	0	0	0	0	0	1	0	0	0	0	0
21	0	103	2	3	1	Female	Not married	2	4	1	1	1	0	1	0	0	1	1	1	1	0	0	0	0	2	1	0	1	0	1	1	0	1	1	1	1	0	1	0	0	0	0	0	1	0	0	0	0	0
35	1	167	2	3	1	Female	Married	2	4	1	1	1	0	0	0	0	1	1	1	1	0	0	0	1	1	1	0	1	0	0	1	0	1	1	1	1	0	1	1	0	0	0	0	1	0	0	0	0	0
26	1	169	2	3	1	Female	Not married	2	4	1	1	1	0	0	1	0	1	1	1	1	0	0	0	1	1	1	1	0	0	0	1	0	1	1	1	1	0	1	1	0	0	0	0	1	0	0	0	0	0
22	0	87	2	3	1	Female	Not married	9	4	1	1	1	0	0	1	0	1	1	1	0	0	0	0	0	2	1	1	0	0	1	1	0	1	1	1	1	0	1	1	0	0	0	0	1	0	0	0	0	0
25	0	214	2	3	1	Male	Not married	5	6	1	1	0	1	1	1	0	1	1	1	1	1	0	0	1	1	1	1	0	0	0	0	0	2	1	1	0	0	0	0	0	0	0	1	1	0	0	1	0	0
42	1	306	2	3	2	Female	Married	7	6	1	1	1	0	1	1	0	1	1	1	1	0	0	0	0	2	1	0	0	0	0	0	0	2	1	1	0	1	1	0	0	0	1	0	1	0	1	0	0	0
27	1	165	2	3	1	Female	Married	3	6	1	1	1	0	1	0	0	1	1	1	1	0	0	0	0	1	1	0	0	0	0	1	0	1	1	1	1	0	1	1	0	0	0	0	1	0	0	0	0	0
36	1	111	2	3	1	Female	Married	10	4	1	1	1	0	0	1	0	1	1	1	1	0	0	0	1	1	1	1	0	0	0	1	0	1	1	1	1	0	1	0	0	0	0	0	1	0	0	0	0	0
44	1	108	2	3	2	Female	Married	10	6	1	1	1	0	1	0	0	1	1	1	1	0	1	0	0	1	1	0	0	0	0	1	0	1	1	1	1	0	1	0	0	0	0	0	1	0	0	0	0	0
47	1	84	2	3	1	Female	Married	5	6	1	1	0	0	1	0	0	1	1	1	1	0	0	0	1	1	1	0	0	0	0	1	1	2	1	1	1	0	1	0	0	0	0	0	1	0	0	0	0	0
25	0	170	2	3	1	Female	Not married	2	4	1	1	1	0	1	0	0	0	1	1	1	0	0	0	0	1	1	0	0	0	0	1	0	1	1	1	0	0	1	1	0	0	0	0	1	0	0	0	0	0
38	1	106	2	3	2	Female	Married	7	6	1	1	1	0	1	0	0	1	1	1	1	0	0	0	0	1	1	0	0	0	1	1	0	1	1	1	1	0	1	0	0	0	0	0	1	0	0	0	0	0
34	1	305	2	3	2	Female	Married	9	4	1	1	0	0	1	1	0	1	1	1	1	0	0	0	0	2	1	0	0	0	0	0	0	2	1	1	1	0	1	0	0	0	1	0	1	0	1	0	0	0
31	1	163	2	3	1	Female	Married	2	4	1	1	1	0	1	0	0	1	1	1	1	0	0	0	0	2	1	1	0	0	0	1	0	1	1	1	1	0	1	1	0	0	0	0	1	0	0	0	0	0
25	0	168	2	3	1	Female	Not married	4	6	1	1	1	0	1	0	0	1	1	1	1	0	0	0	0	2	1	0	0	0	0	1	0	2	1	1	0	0	1	1	0	0	0	0	1	0	0	0	0	0
36	1	213	2	3	1	Female	Married	2	4	1	1	0	1	1	1	0	1	1	1	1	0	0	0	0	2	1	0	0	0	0	0	0	2	1	1	1	1	1	0	0	0	0	0	1	0	0	0	0	0
28	1	104	2	3	2	Female	Not married	9	4	1	1	1	0	1	0	0	1	1	1	1	0	0	0	0	2	1	0	0	0	1	1	0	1	1	1	1	0	1	1	0	0	0	0	1	0	0	0	0	0
24	0	105	2	3	2	Female	Not married	3	6	1	1	1	0	1	0	0	0	1	1	1	0	0	0	0	2	1	0	0	0	1	1	0	1	1	1	1	0	1	1	0	0	0	1	1	0	1	0	0	0
26	0	269	2	3	1	Male	Not married	5	6	1	1	0	1	1	0	0	0	1	1	1	0	0	0	0	2	1	0	0	0	0	0	0	2	1	1	1	1	1	0	0	0	0	1	1	0	0	0	0	0
37	1	233	2	3	1	Female	Married	9	4	1	1	0	1	0	1	0	1	1	1	1	0	0	0	0	2	1	1	0	1	0	0	0	1	1	1	1	0	0	0	0	0	0	1	1	0	0	0	0	0
30	0	178	2	3	1	Female	Not married	3	4	1	0	1	1	1	1	0	0	1	2	0	0	0	0	0	2	1	0	0	0	0	0	0	2	1	1	1	0	0	1	0	0	0	0	1	0	0	0	0	0
41	1	110	2	3	2	Female	Not married	7	4	1	1	1	0	1	0	0	1	1	1	1	0	0	0	0	2	1	0	0	0	1	1	0	1	1	1	1	0	1	0	0	0	0	0	1	0	0	0	0	0
22	0	102	2	3	1	Male	Not married	5	6	1	1	1	0	1	0	0	1	1	1	1	0	0	0	0	2	1	1	0	0	0	1	0	1	1	1	0	0	1	0	0	0	0	0	1	0	0	0	0	0
24	0	176	2	3	1	Female	Married	2	4	1	1	1	1	1	1	0	1	1	1	0	0	0	0	0	2	1	0	0	0	0	0	0	2	1	1	0	0	0	0	0	0	0	1	1	0	1	0	0	0
40	1	112	2	3	1	Female	Married	4	6	1	1	1	0	1	0	0	1	1	1	1	0	0	0	0	2	1	0	0	0	1	1	0	1	1	1	0	0	1	1	0	0	0	0	1	0	0	0	0	0
41	1	166	2	3	1	Female	Not married	7	6	1	1	1	0	1	0	0	1	1	1	1	0	0	0	0	1	1	0	0	0	1	1	0	1	1	1	1	0	0	1	0	0	0	0	1	0	0	0	0	0
35	1	107	2	3	2	Female	Married	3	6	1	1	1	0	1	0	0	1	1	1	1	0	0	0	0	2	1	0	0	0	1	1	0	1	1	1	1	0	1	0	0	0	0	0	1	0	0	0	0	0
24	0	109	2	3	1	Female	Not married	2	4	1	1	1	0	1	0	0	1	1	1	1	0	0	0	0	2	1	1	0	0	0	1	0	1	1	1	1	0	1	0	0	0	0	0	1	0	0	0	0	0
26	0	261	2	3	2	Female	Not married	3	6	1	1	0	1	0	0	0	1	1	1	1	0	0	0	0	2	1	0	0	0	0	0	0	2	1	1	0	1	1	0	0	0	1	0	1	0	0	0	0	0
30	1	175	2	3	1	Female	Married	2	4	1	1	0	1	1	1	0	1	1	3	1	0	0	1	0	1	1	0	0	0	0	0	0	2	1	1	0	0	1	0	0	0	0	1	1	0	0	0	0	0
21	0	164	2	3	1	Female	Not married	3	6	1	1	1	0	0	0	1	1	1	1	1	0	0	0	0	1	1	0	0	0	0	1	0	1	1	1	0	0	1	1	0	0	0	0	1	0	0	0	0	0
31	1	277	2	3	2	Female	Married	10	6	1	1	0	0	0	0	1	0	1	3	0	0	0	0	0	2	1	0	0	0	0	1	0	1	1	1	0	1	1	1	0	0	1	0	1	0	0	0	0	0
30	0	209	2	3	1	Female	Not married	8	6	1	0	1	1	1	1	0	1	1	2	0	0	0	0	0	2	1	0	0	0	0	0	0	1	2	1	1	0	0	0	0	0	0	1	1	0	0	0	0	0
40	1	274	2	3	2	Female	Married	10	6	1	0	0	0	0	0	1	1	1	1	1	0	0	0	0	2	1	0	0	1	0	1	0	1	1	1	1	0	0	0	0	0	0	0	1	0	0	0	0	0
41	1	275	2	3	2	Female	Married	7	6	1	1	0	0	0	0	1	0	1	3	1	0	0	0	0	1	1	0	0	0	0	1	0	1	1	1	1	0	1	0	0	0	0	0	1	0	0	0	0	0
49	1	177	2	3	1	Female	Not married	7	6	1	0	1	1	1	1	0	0	1	1	0	0	0	0	0	2	1	0	0	0	0	0	0	2	1	1	0	0	1	0	0	0	0	1	1	0	0	0	0	0
29	0	266	2	3	2	Female	Married	7	4	1	0	0	1	1	1	0	1	1	1	1	0	0	0	0	2	1	0	0	0	0	0	0	2	1	1	0	0	0	0	0	0	0	0	2	0	0	0	0	0
22	0	263	2	3	2	Female	Married	7	4	1	0	0	0	1	1	0	1	1	1	0	0	0	1	0	2	1	0	0	0	0	0	0	2	1	1	0	0	0	0	0	0	0	0	2	0	0	0	0	0
25	0	278	2	3	2	Female	Not married	3	6	1	1	0	0	0	0	1	0	1	1	1	0	0	0	0	1	1	0	0	1	0	0	0	1	1	1	0	0	1	0	0	0	0	0	1	0	0	0	0	0
33	1	276	2	3	2	Female	Not married	12	6	1	1	0	0	0	0	1	1	1	3	0	0	0	0	0	2	1	0	0	0	0	0	0	1	2	0	1	0	0	0	0	0	0	0	1	0	0	0	0	0
41	1	195	2	2	2	Male	Not married	5	6	1	1	1	0	1	0	0	1	1	1	1	0	1	0	0	1	1	0	0	0	1	1	0	1	1	1	1	0	1	1	0	0	1	0	1	0	0	0	0	0
32	1	197	2	2	2	Male	Married	1	2	1	1	1	1	1	0	0	1	1	1	1	0	1	0	0	2	1	0	1	0	1	1	0	1	1	1	1	0	1	1	0	0	1	0	1	0	0	0	0	0
24	0	171	2	2	1	Male	Not married	4	6	1	1	0	0	1	1	0	1	1	1	0	0	0	0	1	2	1	1	0	0	1	1	0	1	1	1	0	0	1	0	0	0	0	0	1	0	0	0	0	0
29	0	196	2	2	2	Female	Not married	5	6	1	1	1	0	1	0	0	1	1	1	1	0	1	0	0	2	1	0	0	0	1	1	0	1	1	1	1	1	0	1	0	0	1	0	1	0	0	0	0	0
24	0	185	2	2	2	Male	Not married	3	6	1	1	1	0	0	1	0	1	1	1	0	0	0	0	0	2	1	0	0	0	0	1	0	2	1	1	1	1	1	0	0	0	1	1	1	1	0	0	0	0
27	0	272	2	2	2	Male	Not married	3	2	1	1	0	0	0	0	0	1	1	1	1	1	1	0	1	1	1	1	0	1	0	0	0	2	1	1	1	1	1	1	0	0	0	0	1	0	1	0	0	0
24	0	193	2	2	2	Female	Married	3	6	1	1	1	0	0	1	0	1	1	1	1	0	0	0	0	1	1	0	1	0	1	1	0	1	1	1	1	0	1	1	0	0	0	0	1	0	0	0	0	0
29	1	188	2	2	2	Male	Not married	5	6	1	1	1	0	0	0	0	1	1	1	1	0	0	0	0	2	1	0	0	0	0	1	0	1	1	1	1	0	1	1	0	0	0	0	1	0	0	0	0	0
26	0	273	2	2	2	Male	Not married	10	6	1	1	0	1	1	1	0	1	1	2	1	0	0	0	0	2	1	0	0	0	0	0	0	2	1	1	1	0	0	0	0	0	1	1	1	0	0	0	0	0
23	0	198	2	2	2	Female	Not married	2	4	1	1	1	0	1	0	0	1	1	1	1	0	1	0	0	1	1	0	0	0	1	1	0	1	1	1	1	0	1	1	0	0	0	0	1	0	0	0	0	0
23	0	187	2	2	2	Male	Not married	3	6	1	1	1	0	0	1	0	1	1	1	0	0	0	0	0	2	1	0	0	0	0	0	1	2	1	1	0	0	1	1	0	0	1	0	1	0	0	0	0	0
25	0	194	2	2	2	Female	Not married	2	4	1	1	0	0	1	0	0	1	1	1	1	0	0	0	0	2	1	0	0	0	1	1	0	1	1	1	1	0	0	1	0	0	0	0	1	0	0	0	0	0
23	0	191	2	2	2	Female	Not married	2	4	1	1	1	0	0	0	1	1	1	1	0	0	0	0	0	2	1	0	0	0	0	1	0	1	1	1	0	0	1	0	0	0	0	0	1	0	0	0	0	0
24	0	192	2	2	2	Male	Not married	5	6	1	1	1	0	0	1	0	1	1	1	1	0	0	0	0	1	1	0	0	0	0	1	0	1	1	1	0	0	1	0	0	0	0	1	1	0	1	0	0	0
34	1	184	2	2	2	Female	Married	2	4	1	1	1	0	0	0	1	1	1	2	0	0	0	0	0	2	1	0	0	0	0	0	1	2	1	1	0	0	1	0	0	0	0	0	1	0	0	0	0	0
22	0	190	2	2	2	Female	Not married	3	6	1	1	1	0	0	0	1	1	1	1	1	0	0	0	0	2	1	0	0	0	0	1	0	2	1	1	0	0	0	1	0	0	0	0	1	0	0	0	0	0
25	0	186	2	2	2	Male	Not married	4	6	1	1	1	0	0	0	1	1	1	1	0	0	0	0	0	2	1	0	0	0	0	0	0	2	1	1	0	0	1	0	0	0	1	0	1	0	0	0	0	0
30	1	189	2	2	2	Female	Married	1	6	1	1	0	0	0	0	1	1	1	1	0	0	0	0	0	2	1	0	0	0	0	1	0	1	1	1	0	0	1	0	0	0	0	0	1	0	0	0	0	0
30	1	151	2	1	2	Male	Not married	5	6	1	1	1	1	0	1	0	1	1	3	1	1	1	0	1	1	1	1	1	1	1	0	0	1	1	1	1	1	1	1	1	0	0	1	1	1	1	0	1	0
28	0	224	2	1	2	Male	Not married	3	6	1	1	1	1	1	1	0	1	1	1	1	0	1	1	1	1	1	1	1	1	1	1	0	1	1	1	1	1	1	1	0	1	0	0	1	0	0	0	0	0
32	1	231	2	1	1	Male	Married	5	6	1	1	1	1	1	0	0	1	1	1	1	1	1	1	0	1	1	1	1	1	1	1	0	1	1	1	1	1	1	1	0	0	1	0	1	0	0	0	0	0
33	0	150	2	1	2	Male	Not married	1	6	1	1	1	1	1	1	0	1	1	1	1	1	1	1	1	1	1	1	1	1	0	0	0	1	1	1	1	1	0	1	1	0	0	0	1	0	0	0	0	0
21	0	235	2	1	1	Female	Not married	2	4	1	1	1	0	1	1	1	1	1	1	1	0	1	1	0	1	1	1	1	1	0	1	0	1	1	1	1	0	1	1	0	1	0	1	1	0	0	0	1	0
23	0	267	2	1	2	Male	Not married	1	6	1	1	0	1	1	1	0	0	1	1	1	0	0	0	1	2	1	1	0	1	0	0	0	2	1	1	1	1	1	1	0	0	0	1	1	0	0	1	0	1
24	0	240	2	1	1	Male	Not married	1	6	1	1	1	0	1	0	1	1	1	1	1	0	0	0	0	1	1	0	0	1	0	1	0	2	1	1	1	0	1	1	0	0	1	0	1	0	0	0	0	0
32	0	223	2	1	2	Female	Married	3	6	1	1	1	0	0	0	1	0	1	1	1	0	0	1	1	1	1	1	1	1	0	1	0	1	1	1	1	0	1	1	0	0	0	0	1	0	0	0	0	0
23	0	230	2	1	2	Male	Not married	4	6	1	1	1	0	0	1	0	1	1	1	1	0	0	0	0	2	1	1	0	0	0	1	0	1	1	1	1	0	1	1	0	0	0	1	1	0	1	0	0	1
28	0	299	2	1	2	Male	Married	1	6	1	1	0	1	1	1	0	1	1	3	1	0	1	1	0	2	1	0	0	0	0	0	0	2	1	1	1	0	1	1	0	0	1	0	1	0	1	0	0	0
38	1	229	2	1	2	Male	Married	1	6	1	1	1	0	1	0	0	1	1	1	1	0	0	0	0	2	1	0	0	1	0	1	0	2	1	1	1	0	1	1	0	0	1	0	1	0	0	0	0	0
26	1	257	2	1	2	Female	Married	5	6	1	1	0	0	0	1	0	1	1	1	1	0	0	1	0	1	1	1	0	0	0	0	0	2	1	1	1	0	1	1	0	0	0	0	1	0	1	0	0	0
28	0	258	2	1	2	Female	Not married	2	4	1	1	0	1	1	0	0	1	1	1	1	0	0	0	0	2	1	1	0	0	1	0	0	1	1	1	1	0	1	1	0	0	1	1	1	0	1	0	0	0
24	0	304	2	1	2	Male	Not married	1	6	1	1	0	1	1	1	0	1	1	1	1	0	0	0	0	2	1	0	0	0	0	0	0	2	1	1	0	1	1	1	0	0	1	1	1	0	1	0	0	0
26	0	225	2	1	2	Male	Not married	1	6	1	1	1	0	1	0	0	0	1	1	1	0	0	0	1	2	1	0	1	0	0	1	0	1	1	1	1	0	1	1	0	0	0	0	1	0	0	0	0	0
28	0	302	2	1	2	Male	Married	1	6	1	1	1	1	1	1	0	0	1	1	0	1	0	1	0	2	1	0	0	0	0	0	0	2	1	1	1	1	1	1	0	0	0	1	1	0	0	0	0	0
25	0	301	2	1	2	Male	Not married	1	2	1	1	0	1	0	1	0	1	1	1	1	0	0	1	0	2	1	0	0	0	0	0	0	2	1	1	1	1	1	0	0	0	0	1	1	0	1	0	0	0
20	0	226	2	1	2	Female	Not married	4	6	1	1	1	0	1	0	0	1	1	1	1	0	0	0	0	2	1	0	0	0	1	1	0	1	1	1	1	0	1	1	0	0	0	0	1	0	0	0	0	0
23	0	222	2	1	1	Female	Not married	4	6	1	1	0	1	1	1	0	1	1	1	1	0	0	0	0	1	1	1	0	0	0	0	0	1	1	1	1	1	1	1	0	0	0	0	1	0	0	1	0	0
27	1	74	2	1	2	Female	Not married	10	6	1	1	1	0	0	0	1	1	1	2	1	0	0	0	0	2	1	0	1	1	0	0	0	2	1	1	1	0	1	0	0	0	0	1	1	0	1	0	0	0
24	0	232	2	1	1	Female	Not married	2	4	1	1	1	1	1	0	0	1	1	3	0	0	0	0	1	2	1	0	0	0	0	0	0	2	1	1	1	0	1	0	0	0	0	1	1	0	1	0	0	0
28	1	270	2	1	1	Female	Married	10	6	1	1	1	1	1	1	0	1	1	1	0	0	0	0	0	2	1	0	0	0	0	0	0	2	1	1	1	0	1	0	0	0	0	0	1	0	1	0	0	0
23	0	228	2	1	2	Female	Not married	2	4	1	1	1	0	1	0	0	1	1	1	1	0	0	0	0	2	1	0	0	0	1	1	0	1	1	1	1	0	1	0	0	0	0	0	1	0	0	0	0	0
29	0	271	2	1	1	Female	Not married	7	6	1	1	0	0	1	1	0	1	1	3	1	0	0	0	0	2	1	0	0	0	0	0	0	2	1	1	0	0	0	0	0	0	0	0	2	0	0	0	0	0
33	1	227	2	1	2	Female	Married	9	4	1	1	1	0	1	0	1	1	1	1	1	0	0	0	0	2	1	0	0	0	0	1	0	1	1	1	0	0	1	0	0	0	1	0	1	0	0	0	0	0
32	1	259	2	1	2	Female	Married	9	4	1	1	0	0	1	0	0	1	1	1	0	0	0	0	0	2	1	0	0	0	0	0	0	2	1	1	0	0	1	0	0	0	0	0	1	0	1	0	0	0
25	0	303	2	1	2	Male	Not married	5	6	1	1	0	1	1	1	0	1	1	1	0	0	0	0	0	2	1	0	0	0	0	0	0	2	1	1	0	0	1	1	0	0	0	1	1	0	0	0	0	0
24	0	221	2	1	1	Male	Not married	3	6	1	1	1	1	0	1	0	0	1	3	1	1	0	0	0	2	1	0	0	0	0	0	0	2	1	1	0	0	1	1	0	0	0	0	1	0	0	0	0	0
24	0	268	2	1	2	Female	Married	2	4	1	1	0	0	0	1	0	0	1	1	0	0	0	0	0	2	1	0	0	0	0	0	0	2	1	1	1	0	1	1	0	0	0	1	1	0	0	0	0	0
23	0	300	2	1	2	Female	Married	2	4	1	1	1	1	0	1	0	1	0		0	0	0	0	0	2	1	0	0	0	0	0	0	2	1	1	1	0	1	0	0	0	0	0	1	0	0	0	0	0
45	1	75	2	1	2	Female	Married	3	6	1	1	1	0	0	0	1	1	0		0	0	0	0	0	2	1	0	0	0	0	1	0	1	1	1	1	0	1	0	0	0	0	0	1	0	0	0	0	0
22	0	48	2	1	2	Female	Not married	10	6	1	1	0	0	0	1	0	1	1	1	0	0	0	0	0	2	1	1	0	0	0	0	0	1	1	1	0	1	0	0	0	0	0	1	1	0	0	0	0	0
21	0	76	2	1	2	Female	Not married	2	4	1	1	1	0	0	0	0	1	1	2	1	0	0	0	0	2	1	0	0	0	0	1	0	1	1	1	0	0	1	0	0	0	0	0	1	0	0	0	0	0
23	0	220	2	1	1	Female	Married	10	2	1	1	1	1	0	1	0	0	1	3	0	0	0	0	0	2	1	0	0	0	0	0	0	2	1	1	0	0	0	0	0	0	0	0	2	0	0	0	0	0
30	1	157	3	3	2	Female	Not married	1	6	1	1	1	1	1	1	0	1	1	1	1	1	1	1	0	1	1	1	1	1	1	1	0	1	1	1	1	1	1	1	0	0	0	0	1	0	0	0	0	0
30	1	162	3	3	2	Male	Not married	4	6	1	1	1	1	1	1	0	1	1	1	1	0	1	0	0	1	1	1	1	0	1	1	0	1	1	1	1	0	1	1	1	0	0	0	1	0	0	0	0	0
28	0	13	3	3	1	Male	Not married	5	6	1	1	0	1	0	1	0	1	1	1	1	0	0	0	0	2	1	1	1	0	1	0	0	2	1	1	1	1	1	1	0	0	0	1	1	0	1	1	0	0
22	0	67	3	3	2	Female	Not married	1	6	1	1	0	0	0	0	0	0	1	1	1	1	1	1	1	1	1	0	1	0	1	0	0	1	1	1	0	0	1	1	1	0	1	0	1	0	1	1	1	1
27	0	35	3	3	2	Female	Married	1	6	1	1	0	1	1	1	0	1	1	1	1	0	0	0	1	2	1	0	1	1	0	0	0	2	1	1	1	1	1	1	0	0	0	0	1	0	1	1	0	1
21	0	27	3	3	2	Female	Not married	1	2	1	1	0	1	1	0	0	1	0		0	0	0	0	0	2	1	1	0	0	0	0	0	1	2	1	1	0	0	1	1	0	0	0	1	0	1	0	1	0
39	1	158	3	3	2	Female	Married	3	6	1	1	1	1	1	0	0	1	1	1	1	1	1	1	0	1	1	1	1	0	0	1	0	2	1	1	1	1	1	0	0	0	0	0	1	0	0	0	0	0
32	1	57	3	3	2	Male	Married	1	6	1	1	1	1	0	1	0	1	1	1	1	0	0	0	0	2	1	0	0	0	0	0	0	2	1	1	0	1	1	0	0	0	1	1	1	0	1	0	0	0
26	0	11	3	3	2	Male	Not married	1	6	1	1	0	1	1	1	0	1	0		1	0	0	0	0	2	1	0	1	1	0	0	0	2	1	1	0	0	1	1	0	0	0	1	1	0	1	1	0	1
44	1	30	3	3	2	Female	Not married	4	6	1	1	0	1	1	1	0	1	1	1	1	0	0	0	1	1	1	0	1	1	0	0	0	2	1	1	1	0	1	1	0	0	0	0	1	0	1	0	0	1
20	0	28	3	3	2	Female	Not married	10	2	1	1	0	1	1	1	0	1	1	1	1	0	0	0	1	1	1	1	0	1	0	0	0	1	1	1	1	1	1	0	0	0	0	0	1	0	0	1	1	0
36	1	66	3	3	2	Male	Married	5	6	1	1	0	1	1	1	0	1	1	1	1	0	0	0	0	2	1	1	0	0	0	0	0	2	1	1	0	0	1	0	0	0	0	1	1	0	0	1	0	0
28	0	61	3	3	2	Female	Not married	1	4	1	1	0	1	0	1	0	1	1	1	1	0	0	0	1	1	1	0	0	0	0	0	0	2	1	1	1	0	1	1	0	0	0	0	1	0	0	0	0	0
22	0	4	3	3	2	Male	Not married	5	6	1	1	0	1	0	1	0	1	0		1	0	0	0	0	2	1	0	0	0	0	0	0	2	1	1	0	0	1	1	0	0	0	1	1	0	0	1	0	0
25	0	36	3	3	2	Female	Not married	3	2	1	1	0	1	1	1	0	1	1	1	0	0	0	0	1	2	1	0	0	0	0	0	0	2	1	1	0	1	1	1	0	0	0	0	1	0	1	0	0	1
36	1	161	3	3	2	Female	Married	10	2	1	1	1	0	0	0	0	1	1	1	1	0	0	0	1	1	1	1	1	0	1	1	0	1	1	1	1	0	1	1	0	0	0	0	1	0	0	0	0	0
40	1	15	3	3	1	Female	Not married	8	2	1	1	1	1	1	1	0	1	1	1	0	0	0	0	0	2	1	0	0	1	0	0	0	2	1	1	1	1	1	1	0	0	0	0	1	0	0	0	0	0
21	0	8	3	3	2	Female	Not married	8	4	1	1	0	0	1	1	0	1	1	3	1	0	0	0	0	2	1	0	1	0	0	0	0	2	1	1	0	1	1	0	0	0	0	1	1	0	0	1	0	0
29	0	59	3	3	2	Male	Not married	5	6	1	1	0	1	0	1	0	1	1	2	1	0	0	0	0	2	1	0	0	0	1	0	0	2	1	1	1	0	1	1	0	0	0	1	1	0	0	0	0	0
26	0	24	3	3	1	Male	Not married	1	2	1	1	0	1	0	1	0	1	1	1	0	0	0	0	0	2	1	0	0	1	0	0	0	2	1	1	0	0	1	1	0	0	0	1	1	0	1	1	0	0
24	0	12	3	3	2	Male	Not married	5	6	1	1	0	1	1	1	0	1	1	1	0	0	0	0	0	2	1	0	1	1	0	0	0	1	1	1	0	0	1	0	0	0	0	1	1	0	1	0	0	0
34	0	20	3	3	1	Male	Married	1	6	1	1	0	1	1	1	0	1	1	3	1	0	0	0	0	2	1	0	0	0	0	0	0	2	1	1	0	0	1	1	0	0	0	1	1	0	1	0	0	0
30	0	29	3	3	2	Female	Married	3	6	1	1	0	1	1	0	0	1	1	1	1	0	0	0	0	2	1	0	1	1	0	0	0	1	1	1	0	0	1	0	0	0	0	1	1	0	1	0	1	0
50	1	34	3	3	2	Female	Not married	10	6	1	1	0	1	1	1	0	1	1	1	1	0	0	0	1	2	1	0	0	1	0	0	0	2	1	1	1	0	1	1	0	0	0	1	1	0	1	0	0	1
32	1	207	3	3	2	Female	Married	3	4	1	1	1	0	1	0	0	0	1	1	1	1	1	0	0	1	1	1	1	0	0	1	0	1	1	1	1	0	1	0	0	1	0	0	1	0	0	0	0	0
43	1	159	3	3	2	Female	Not married	7	4	1	1	1	0	0	0	0	1	1	1	1	0	0	0	1	1	1	1	0	0	1	0	0	1	1	1	1	1	1	1	0	0	0	0	1	0	0	0	0	0
50	1	1	3	3	2	Female	Not married	10	6	1	1	0	1	1	1	0	1	1	1	1	0	0	1	1	2	1	0	0	0	0	0	0	2	1	1	1	1	1	0	0	0	0	1	1	0	0	1	0	0
33	1	63	3	3	2	Male	Married	5	6	1	1	0	0	0	0	0	1	1	1	1	1	0	0	0	2	1	0	0	0	1	0	0	2	1	1	1	0	1	1	0	0	0	0	1	0	1	0	0	0
26	0	33	3	3	2	Female	Married	3	6	1	1	0	1	1	1	0	1	1	1	0	0	0	0	1	2	1	0	0	0	0	0	0	2	1	1	0	1	0	1	0	0	0	1	1	0	1	0	0	0
46	1	32	3	3	2	Female	Married	8	2	1	1	1	1	0	1	0	1	1	1	0	0	0	0	0	2	1	0	0	0	1	0	0	2	1	1	1	0	1	0	0	0	0	0	1	0	0	0	1	0
29	1	160	3	3	2	Female	Not married	2	4	1	1	1	0	0	0	0	1	1	3	1	0	1	0	0	1	1	1	1	0	0	0	0	1	1	1	1	1	1	0	0	0	0	0	1	0	0	0	0	0
39	1	17	3	3	1	Female	Married	9	4	1	1	0	1	0	1	0	1	1	1	1	0	0	0	0	2	1	0	1	0	0	0	0	1	1	0	1	1	0	0	0	0	0	0	1	0	1	0	0	0
42	1	60	3	3	2	Female	Not married	8	2	1	1	1	1	0	1	0	1	1	1	0	0	0	0	0	2	1	0	0	0	0	0	0	2	1	1	0	0	1	0	0	0	0	1	1	0	0	0	0	0
30	1	3	3	3	2	Male	Not married	5	6	1	1	0	1	0	1	0	1	1	1	1	0	0	0	0	2	1	0	0	0	0	0	0	2	1	1	0	0	1	0	0	0	1	1	1	0	1	0	0	0
60	1	26	3	3	2	Female	Not married	7	4	1	0	1	0	1	1	0	1	0		0	0	0	0	1	2	1	0	0	1	0	0	0	2	1	1	1	0	1	0	0	0	0	0	1	0	1	0	1	0
36	1	16	3	3	1	Male	Married	7	6	1	1	1	1	0	1	0	1	1	1	0	0	0	0	0	2	1	0	0	0	0	0	0	2	1	1	1	1	1	0	0	0	0	0	1	0	0	0	1	0
37	1	23	3	3	1	Female	Married	1	6	1	1	1	1	0	1	0	1	1	1	0	0	0	0	0	2	1	0	0	0	1	0	0	2	1	1	0	0	1	0	0	0	0	1	1	0	0	0	0	0
40	1	21	3	3	1	Female	Married	4	6	1	1	1	1	0	1	0	1	1	1	0	0	0	0	0	2	1	0	0	0	0	0	0	1	2	1	0	0	1	0	0	0	0	1	1	0	0	0	1	0
22	0	31	3	3	2	Female	Not married	4	6	1	1	0	1	1	1	0	1	1	1	0	0	0	0	0	2	1	0	0	0	0	0	0	2	1	1	1	0	1	1	0	0	0	0	1	0	0	0	1	0
30	1	2	3	3	2	Female	Married	10	2	1	0	1	1	0	1	0	1	1	1	0	0	0	0	0	2	1	0	1	1	0	0	0	1	1	1	1	0	0	0	0	0	0	1	1	0	0	0	0	0
30	1	7	3	3	2	Female	Married	7	4	1	1	0	1	0	1	0	1	1	1	1	0	1	0	0	1	1	1	0	0	0	0	0	2	1	1	0	0	1	0	0	0	1	0	1	0	0	0	0	0
34	1	5	3	3	2	Female	Married	8	2	1	1	0	1	0	1	0	1	1	1	0	0	0	0	0	2	1	0	0	0	0	0	0	2	1	1	1	0	1	0	0	0	0	0	1	0	1	0	0	0
21	0	10	3	3	2	Male	Not married	8	6	1	1	1	1	0	1	0	1	1	1	1	0	0	0	0	2	1	0	0	0	0	0	0	2	1	1	1	0	1	0	0	0	0	1	1	0	1	0	0	0
40	1	25	3	3	2	Female	Married	2	4	1	1	0	0	0	1	0	0	1	1	0	0	0	0	0	2	1	0	0	0	0	0	0	1	2	1	1	0	1	0	0	0	0	0	1	0	1	0	0	0
39	1	14	3	3	1	Female	Married	7	4	1	0	1	1	0	1	0	1	1	3	1	0	0	0	0	2	1	0	1	0	0	0	0	2	1	1	1	0	1	0	0	0	1	0	1	0	0	0	0	0
30	1	22	3	3	1	Female	Married	10	2	1	1	0	1	0	1	0	0	1	1	0	0	0	0	0	2	1	0	0	0	1	0	0	1	1	1	0	0	1	0	0	0	0	1	1	0	0	0	0	0
30	1	65	3	3	2	Male	Married	8	2	1	1	1	1	0	1	0	1	1	2	1	0	0	0	0	2	1	0	0	0	0	0	0	2	1	1	1	0	1	0	0	0	0	0	1	0	0	0	0	0
22	0	9	3	3	2	Male	Not married	1	6	1	1	0	1	0	1	0	1	1	1	1	0	0	0	0	1	1	0	0	0	0	0	0	2	1	1	0	0	1	0	0	0	0	1	1	0	1	0	1	0
50	1	6	3	3	2	Female	Married	10	4	1	1	0	1	0	1	0	1	1	1	0	0	0	0	0	2	1	0	0	0	1	0	0	2	1	1	0	0	1	0	0	0	0	0	1	0	1	1	0	0
35	1	58	3	3	2	Female	Married	2	4	1	1	1	1	0	1	0	0	1	1	0	0	0	0	0	2	1	0	0	0	0	0	0	2	1	1	1	0	1	0	0	0	0	1	1	1	0	0	0	0
23	0	62	3	3	2	Male	Not married	5	6	1	1	1	0	0	1	0	0	1	1	0	0	0	0	0	2	1	0	0	1	0	0	0	2	1	1	0	0	1	0	0	0	0	1	1	0	1	0	0	0
25	1	64	3	3	2	Male	Not married	4	4	1	1	0	1	1	1	0	1	1	3	0	0	0	0	0	2	1	0	0	0	0	0	0	2	1	1	0	0	0	0	0	0	1	1	1	0	1	0	0	0
35	0	18	3	3	1	Female	Married	8	4	1	1	0	1	0	1	0	1	1	1	1	0	0	0	0	2	1	0	0	0	0	0	0	2	1	1	1	0	0	0	0	0	0	1	1	0	0	0	0	0
34	0	19	3	3	1	Female	Married	10	6	1	1	0	1	0	1	0	0	1	1	0	0	0	0	0	2	1	0	0	0	0	0	0	2	1	1	0	0	1	0	0	0	0	1	1	0	0	0	0	0
31	1	42	3	1	2	Male	Married	6	6	1	1	1	1	1	1	0	1	1	1	1	0	0	1	1	1	1	0	1	1	1	0	1	2	1	1	1	0	1	1	0	0	1	0	1	0	0	0	0	0
26	0	54	3	1	2	Male	Not married	8	6	1	1	1	1	0	1	0	1	1	1	1	1	0	0	0	2	1	1	0	1	0	1	0	1	1	1	0	1	1	1	0	0	1	1	1	0	1	1	0	0
23	1	37	3	1	2	Female	Married	5	6	1	1	1	1	1	1	0	1	1	1	1	0	0	1	0	1	1	1	1	1	1	1	0	1	1	1	1	1	1	0	0	0	0	0	1	0	0	0	0	0
35	1	118	3	1	2	Male	Married	1	2	1	1	1	1	1	0	0	1	1	1	0	1	1	0	0	1	1	1	1	0	0	0	0	1	1	1	1	0	1	0	0	0	1	0	1	0	0	0	0	0
26	0	46	3	1	2	Female	Married	1	2	1	1	1	1	1	0	0	1	1	1	1	0	1	0	0	1	1	0	1	1	0	1	1	2	1	1	1	0	1	1	0	0	0	0	1	0	0	0	0	0
28	1	40	3	1	2	Male	Married	1	2	1	1	1	0	1	0	0	1	1	1	1	0	0	0	1	2	1	0	1	1	0	1	0	1	1	1	1	0	1	1	0	0	1	0	1	0	0	0	0	0
24	0	173	3	1	2	Female	Not married	1	6	1	1	1	0	0	0	0	1	1	1	1	0	0	0	1	1	1	0	0	0	1	1	0	1	1	1	0	0	1	0	0	0	1	1	1	0	1	1	0	1
34	1	41	3	1	2	Female	Married	10	6	1	1	0	1	1	1	0	1	1	1	0	1	1	0	1	1	1	0	1	1	1	0	0	1	1	1	1	0	1	1	0	0	0	0	1	0	0	0	0	0
28	1	50	3	1	2	Male	Not married	5	6	1	1	1	0	1	1	0	1	1	1	1	0	0	0	0	1	1	0	1	1	0	1	0	1	1	1	1	1	1	0	0	0	0	0	1	0	0	0	0	0
27	1	121	3	1	2	Female	Not married	9	4	1	1	1	1	1	0	0	1	1	1	1	1	0	0	0	1	1	1	0	0	1	1	0	1	1	1	1	1	0	1	0	0	1	0	1	0	0	0	0	0
25	0	253	3	1	2	Male	Not married	8	6	1	1	1	0	0	0	0	1	1	3	1	0	0	0	0	1	1	1	0	0	1	1	0	1	1	1	1	0	1	1	0	0	1	0	1	0	0	0	0	0
30	1	244	3	1	2	Male	Not married	5	6	1	1	1	1	1	0	0	0	1	1	1	0	0	0	0	2	1	0	0	1	1	1	0	1	1	1	1	0	0	1	0	0	1	0	1	0	0	0	0	0
24	0	288	3	1	2	Female	Not married	3	2	1	1	1	0	1	0	0	1	1	1	0	0	0	0	0	2	1	0	0	1	1	1	0	1	1	1	1	0	1	1	0	0	0	0	1	0	0	0	0	0
31	1	246	3	1	2	Male	Not married	5	6	1	1	0	0	1	0	0	1	1	1	1	0	0	0	0	2	1	0	1	0	0	1	0	1	1	1	1	0	0	1	0	0	1	0	1	0	0	0	0	0
30	1	285	3	1	2	Male	Married	6	2	1	1	1	0	1	0	0	1	1	1	1	0	0	0	0	1	1	0	0	0	1	1	0	1	1	1	1	1	1	1	0	0	1	0	1	0	0	0	0	0
32	1	290	3	1	2	Female	Married	2	4	1	1	1	0	1	0	0	1	1	1	0	0	0	0	1	2	1	0	0	1	1	1	0	1	1	1	1	0	1	1	0	0	0	0	1	0	0	0	0	0
25	0	252	3	1	2	Female	Not married	9	4	1	1	0	1	1	0	0	1	1	1	1	0	0	0	0	1	1	1	0	0	1	1	0	1	1	1	1	0	1	1	0	0	1	0	1	0	0	0	0	0
31	1	174	3	1	2	Male	Not married	1	2	1	1	1	0	1	0	0	1	1	1	1	0	0	0	1	1	1	0	0	0	1	1	0	1	1	1	1	0	1	0	0	0	1	0	1	0	0	0	0	0
26	0	44	3	1	2	Female	Not married	2	4	1	1	1	1	1	0	0	1	1	1	1	0	0	0	1	1	1	0	1	1	0	1	0	1	1	1	1	0	1	1	0	0	0	0	1	0	0	0	0	0
20	0	245	3	1	2	Male	Not married	4	6	1	1	1	0	1	1	0	1	1	1	1	0	0	0	1	1	1	0	1	0	1	1	0	1	1	1	1	0	1	1	0	0	0	0	1	0	0	0	0	0
25	0	255	3	1	2	Female	Not married	3	2	1	1	1	0	1	1	0	1	1	1	1	0	0	0	0	2	1	1	0	0	1	1	0	1	1	1	1	0	1	1	0	0	0	0	1	0	0	0	0	0
29	1	248	3	1	2	Female	Married	2	4	1	1	0	1	1	0	0	1	1	1	1	0	0	0	1	1	1	0	0	1	1	1	0	1	1	1	1	0	1	1	0	0	1	0	1	0	0	0	0	0
25	0	284	3	1	2	Male	Married	5	6	1	1	1	0	0	0	0	0	1	1	1	0	0	0	0	2	1	0	0	0	1	1	0	1	1	1	1	0	1	1	0	0	0	0	1	0	0	0	0	0
28	0	45	3	1	2	Male	Married	5	6	1	1	1	1	0	1	0	1	0		0	0	0	0	0	2	1	0	1	0	0	1	0	1	1	1	1	0	1	1	0	0	0	0	1	0	0	0	0	0
20	0	52	3	1	2	Male	Not married	3	2	1	1	1	0	0	1	0	1	1	3	1	0	0	0	0	2	1	0	0	0	0	1	0	2	1	1	1	0	1	0	0	0	0	1	1	0	0	0	0	0
26	0	286	3	1	2	Female	Not married	3	2	1	1	1	0	1	0	0	1	1	1	1	0	0	0	0	2	1	0	0	0	1	1	0	1	1	1	0	0	1	1	0	0	1	0	1	0	0	0	0	0
23	0	295	3	1	2	Male	Not married	12	6	1	1	0	0	1	1	0	1	1	1	1	0	0	0	0	2	1	0	0	1	1	1	0	1	1	1	1	0	1	1	0	0	0	0	1	0	0	0	0	0
21	0	249	3	1	2	Female	Not married	3	2	1	1	1	1	0	0	0	1	1	1	1	0	0	0	1	2	1	0	0	0	1	1	0	1	1	1	1	0	1	1	0	0	1	0	1	0	0	0	0	0
42	1	293	3	1	2	Female	Married	2	4	1	1	0	0	1	0	0	1	1	3	1	0	0	0	0	1	1	0	0	1	1	1	0	1	1	1	0	0	1	1	0	0	1	0	1	0	0	0	0	0
23	0	39	3	1	2	Female	Not married	3	2	1	1	1	1	0	0	0	1	1	1	1	1	0	0	1	1	1	1	1	1	0	0	0	1	1	1	1	0	1	1	0	0	0	0	1	0	0	0	0	0
30	1	114	3	1	2	Male	Married	4	6	1	1	1	0	1	1	1	1	1	3	0	0	0	0	0	2	1	1	0	1	0	1	0	1	1	1	1	0	0	1	0	0	0	1	1	0	0	0	0	0
25	0	47	3	1	2	Female	Not married	4	6	1	1	1	0	0	1	0	1	1	1	1	0	0	0	1	2	1	0	1	0	0	1	0	1	1	1	0	0	1	0	0	0	1	0	1	0	0	0	0	0
25	0	124	3	1	2	Female	Not married	5	6	1	1	1	0	0	0	1	0	1	1	0	0	0	0	0	2	1	0	1	0	1	1	0	1	1	1	1	0	1	1	0	0	0	0	1	0	0	0	0	0
20	0	283	3	1	2	Male	Not married	4	6	1	1	1	0	0	0	0	1	1	1	1	0	0	0	0	1	1	0	0	1	1	1	0	1	1	1	0	0	1	0	0	0	0	1	1	0	1	0	0	0
37	1	280	3	1	2	Female	Married	1	6	1	1	1	0	1	0	0	1	1	1	1	0	0	0	0	1	1	0	0	0	1	1	0	1	1	1	0	0	1	0	0	0	1	0	1	0	0	0	0	0
24	0	251	3	1	2	Female	Not married	2	4	1	1	1	1	0	0	0	1	1	1	1	0	0	0	0	1	1	1	0	0	0	1	0	1	1	1	1	0	1	1	0	0	1	0	1	0	0	0	0	0
40	1	296	3	1	2	Female	Not married	3	6	1	1	0	0	1	0	0	1	1	1	1	0	0	0	1	1	1	0	0	1	1	1	0	1	1	1	0	0	1	1	0	0	1	0	1	0	0	0	0	0
25	0	38	3	1	2	Female	Not married	2	4	1	1	1	1	1	0	0	1	1	1	1	0	0	0	0	2	1	1	1	1	0	0	0	1	1	1	1	0	1	1	0	0	0	0	1	0	0	0	0	0
22	0	43	3	1	2	Female	Married	2	4	1	1	1	0	1	1	0	1	1	1	1	0	1	0	1	1	1	0	1	0	1	0	0	1	1	1	0	0	1	0	0	0	0	0	1	0	0	0	0	0
30	1	281	3	1	2	Female	Not married	5	6	1	1	0	0	1	0	0	1	1	1	1	0	0	0	0	1	1	0	0	0	1	1	0	1	1	1	0	0	1	0	0	0	1	0	1	0	0	0	0	0
63	1	289	3	1	2	Female	Married	9	4	1	1	0	1	1	0	0	1	1	1	1	0	0	0	0	1	1	0	0	0	0	1	0	1	1	1	0	0	1	1	0	0	0	0	1	0	0	0	0	0
25	0	298	3	1	2	Female	Married	9	4	1	1	1	0	0	1	0	1	1	1	1	0	0	0	0	1	1	1	0	1	0	0	0	1	1	1	1	0	0	1	0	0	0	0	1	0	0	0	0	0
34	1	291	3	1	2	Female	Married	3	2	1	1	0	1	0	1	0	1	1	1	1	0	0	0	0	1	1	0	0	0	0	1	0	1	1	1	1	0	1	1	0	0	0	0	1	0	0	0	0	0
36	1	292	3	1	2	Female	Married	2	4	1	1	1	1	0	0	0	1	1	1	1	0	0	0	0	1	1	1	0	1	0	0	0	1	1	1	1	0	0	1	0	0	0	0	1	0	0	0	0	0
23	0	172	3	1	2	Female	Not married	4	6	1	1	0	0	1	0	0	1	1	1	0	0	0	0	1	1	1	0	0	0	1	1	0	1	1	1	0	0	1	0	0	0	0	0	1	0	0	0	0	0
24	0	250	3	1	2	Female	Not married	1	2	1	1	1	0	1	0	0	0	1	3	1	0	0	0	1	1	1	0	0	0	1	1	0	1	1	1	1	0	1	1	0	0	1	0	1	0	0	0	0	0
27	1	122	3	1	2	Female	Not married	7	6	1	1	0	0	1	0	0	1	1	2	1	0	0	0	0	1	1	1	0	0	0	0	0	1	1	1	1	0	0	0	0	0	0	0	1	0	0	0	0	0
36	1	294	3	1	2	Female	Married	3	2	1	1	1	0	0	0	0	1	1	1	1	0	0	0	0	2	1	0	0	0	1	1	0	1	1	1	1	0	0	1	0	0	1	0	1	0	0	0	0	0
26	0	119	3	1	2	Female	Not married	8	6	1	1	0	1	0	1	0	1	1	2	1	0	0	0	0	1	1	1	0	1	0	0	0	1	1	1	1	1	0	0	0	0	1	0	1	0	0	0	0	0
27	0	120	3	1	2	Male	Not married	8	6	1	1	1	0	0	0	1	0	1	1	1	0	0	0	0	1	1	0	0	0	0	1	0	2	1	1	1	0	0	0	0	0	0	1	1	0	1	0	0	0
42	1	287	3	1	2	Female	Married	9	2	1	1	1	1	0	0	0	1	1	1	1	0	0	0	0	1	1	0	0	0	0	1	0	1	1	1	0	0	1	0	0	0	0	0	1	0	0	0	0	0
25	0	115	3	1	2	Female	Not married	9	4	1	1	0	1	1	0	0	1	1	3	1	0	0	0	0	2	1	0	1	1	0	1	0	1	1	1	0	0	1	0	1	0	1	0	1	0	0	0	0	0
25	0	297	3	1	2	Female	Married	10	2	1	1	1	0	0	0	0	1	1	1	1	0	0	0	0	1	1	0	0	1	1	1	0	1	1	1	1	0	1	0	0	0	0	0	1	0	0	0	0	0
21	0	123	3	1	2	Female	Not married	3	6	1	1	1	0	1	0	0	1	1	1	0	0	0	0	0	1	2	0	0	1	0	0	0	1	1	1	0	0	1	0	0	0	0	0	1	0	0	0	0	0
27	0	113	3	1	2	Male	Not married	4	6	1	1	1	0	0	0	0	1	1	2	0	0	0	0	1	1	1	0	0	0	0	1	1	2	1	1	1	0	0	0	0	0	0	1	1	0	0	0	1	0
23	0	125	3	1	2	Male	Not married	5	6	1	1	0	0	0	1	0	1	1	3	1	0	0	0	0	1	1	0	0	1	0	0	1	2	1	1	1	0	0	0	0	0	0	1	1	0	0	1	0	0
23	0	51	3	1	2	Female	Not married	9	2	1	1	1	0	0	1	0	0	0		1	0	0	0	0	2	1	0	0	0	0	1	0	1	1	1	0	1	1	0	0	0	0	1	1	0	0	0	0	1
22	0	282	3	1	2	Female	Not married	4	6	1	1	0	0	1	0	0	1	1	1	0	0	0	0	0	2	1	1	0	0	0	1	0	1	1	1	1	0	1	1	0	0	0	0	1	0	0	0	0	0
33	1	247	3	1	2	Female	Married	11	2	1	1	0	0	1	0	0	1	1	1	1	0	0	0	0	1	1	0	0	0	1	1	0	1	1	1	1	0	0	1	0	0	1	0	1	0	0	0	0	0
26	0	254	3	1	2	Female	Not married	11	2	1	1	1	0	0	0	1	1	1	1	1	0	0	0	0	2	1	0	0	1	0	1	0	2	1	1	0	0	1	0	0	0	1	0	1	0	0	0	0	0
27	0	56	3	1	2	Male	Not married	4	6	1	1	0	0	1	0	0	1	1	2	0	0	0	0	0	2	1	0	0	0	0	1	0	2	1	1	0	0	1	0	0	0	0	1	1	0	0	0	0	0
28	1	53	3	1	2	Female	Not married	10	6	1	1	1	0	0	0	1	1	1	1	0	0	0	1	0	2	1	0	0	0	0	1	0	2	1	0	1	1	0	0	0	0	0	1	1	0	0	0	1	0
24	0	55	3	1	2	Female	Not married	2	4	1	1	1	1	0	0	0	1	0		0	0	0	0	0	2	1	0	0	0	0	1	0	2	1	1	0	0	0	1	0	0	0	1	1	0	1	0	0	0
25	0	116	3	1	2	Female	Not married	10	6	1	1	1	0	0	0	1	0	1	2	1	0	0	0	0	1	1	0	0	0	0	1	0	1	1	1	0	0	1	0	0	0	0	0	1	0	0	0	0	0
28	0	117	3	1	2	Female	Married	12	6	1	1	1	0	1	0	0	1	0		0	0	0	0	0	2	1	0	0	0	0	0	0	1	2	1	0	0	1	1	0	0	0	0	1	0	0	0	0	0
24	0	49	3	1	2	Male	Not married	12	6	1	1	1	0	0	0	0	1	1	3	1	0	0	0	0	1	1	0	0	0	0	1	0	1	1	1	0	0	0	0	0	0	0	0	2	0	0	0	0	0
28	1	153	4	3	2	Male	Not married	5	6	1	1	0	0	0	0	1	1	0		0	0	0	0	0	2	1	0	0	0	0	1	1	2	1	1	0	0	1	0	0	0	0	1	1	0	1	0	0	0
22	0	154	4	3	2	Male	Not married	5	6	1	1	0	0	0	0	1	1	1	1	0	0	0	0	0	2	1	0	0	0	0	0	1	2	1	1	0	1	1	0	0	0	0	0	1	0	0	0	0	0
25	0	156	4	3	2	Male	Not married	4	6	1	1	0	0	0	0	1	1	1	1	0	0	0	0	0	2	1	0	0	0	0	0	1	2	1	1	0	1	0	1	0	0	0	0	1	0	0	0	0	0
22	0	155	4	3	2	Male	Not married	4	6	1	1	1	0	0	0	0	0	1	1	1	0	0	0	0	1	1	0	0	0	0	1	0	2	1	1	0	0	1	0	0	0	0	0	1	0	0	0	0	0
36	1	152	4	3	2	Male	Married	12	6	1	1	0	0	0	0	1	1	1	2	0	0	0	0	0	2	1	0	0	0	0	0	0	2	1	1	0	0	1	0	0	0	0	0	1	0	0	0	0	0
26	0	135	4	2	2	Male	Not married	6	2	1	1	1	1	1	0	0	1	1	1	1	0	0	0	0	2	1	0	0	1	0	1	0	2	1	1	1	0	1	0	0	0	0	1	1	1	1	0	0	1
24	0	136	4	2	2	Male	Not married	6	2	1	1	1	1	0	0	1	1	1	1	1	0	0	1	0	2	1	0	0	0	0	1	0	2	1	1	1	0	0	1	0	0	0	1	1	0	1	0	0	0
26	0	137	4	2	2	Female	Not married	6	2	1	1	1	1	1	0	0	1	1	1	0	0	0	0	0	2	1	0	0	0	0	1	0	2	1	1	1	0	1	1	0	0	0	1	1	0	1	0	1	0
27	1	127	4	2	2	Female	Not married	9	4	1	1	0	0	0	0	1	0	1	1	0	0	0	0	1	2	1	0	0	1	0	1	0	1	1	1	0	0	0	0	0	0	0	0	2	0	0	0	0	0
27	0	126	4	2	2	Female	Not married	3	4	1	1	0	0	0	0	1	0	1	1	0	0	0	0	0	2	1	0	0	0	0	0	1	2	1	1	0	0	1	0	0	0	0	1	1	0	1	0	0	0
34	1	129	4	2	2	Female	Married	9	4	1	0	0	0	0	0	1	1	1	1	0	0	0	0	0	2	1	0	0	0	0	1	1	2	1	1	0	0	0	0	0	0	0	1	1	0	1	0	0	0
21	0	134	4	2	2	Male	Not married	3	2	1	1	1	0	0	0	1	1	1	2	0	0	0	0	0	2	1	0	0	0	0	1	0	2	1	1	0	0	1	0	0	0	0	0	1	0	0	0	0	0
32	1	130	4	2	2	Male	Married	5	6	1	1	1	0	0	0	1	1	1	1	0	0	0	0	0	2	1	0	0	0	0	0	1	2	1	1	0	0	1	0	0	0	0	0	1	0	0	0	0	0
29	0	133	4	2	2	Male	Married	5	6	1	1	0	0	0	0	1	1	1	1	0	0	0	0	0	2	1	0	0	0	0	0	0	2	1	1	0	0	1	0	0	0	0	0	1	0	0	0	0	0
29	1	128	4	2	2	Female	Married	3	4	1	1	0	0	0	0	1	1	1	1	0	0	0	0	0	2	1	0	0	1	0	1	0	1	1	1	0	0	1	0	0	0	0	0	1	0	0	0	0	0
25	0	131	4	2	2	Male	Not married	5	6	1	1	0	0	0	0	1	1	0		0	0	0	0	0	2	1	0	0	0	0	0	0	2	1	1	0	0	1	1	0	0	0	0	1	0	0	0	0	0
34	1	132	4	2	2	Female	Married	5	6	1	1	0	0	0	0	1	0	1	1	0	0	0	0	0	2	1	0	0	0	0	0	0	2	1	1	1	0	1	0	0	0	0	0	1	0	0	0	0	0
29	0	68	4	1	2	Male	Not married	6	2	1	1	1	1	0	1	1	0	1	1	1	1	0	0	0	2	1	0	1	0	0	1	0	2	1	1	1	0	1	1	0	0	0	1	1	0	1	1	0	0
25	0	92	4	1	1	Female	Not married	1	6	1	1	1	1	0	1	0	1	1	1	1	1	0	0	0	2	1	0	0	0	0	0	0	2	1	1	1	0	1	1	0	0	0	1	1	0	1	1	0	0
25	0	94	4	1	1	Male	Not married	6	4	1	1	0	1	0	1	0	0	1	1	1	1	1	1	0	2	1	0	1	0	0	0	0	2	1	1	1	0	1	0	0	0	0	1	1	0	1	1	0	1
39	1	181	4	1	1	Male	Married	1	6	1	1	0	0	0	0	0	1	1	3	1	0	0	0	1	2	1	0	0	1	0	0	0	2	1	1	1	0	1	1	0	0	0	1	1	0	1	1	0	0
23	0	73	4	1	2	Female	Not married	2	6	1	1	1	1	1	1	0	1	1	1	0	0	0	0	0	2	1	0	0	0	0	1	0	2	1	1	0	0	1	1	0	0	0	1	1	0	1	1	0	0
25	0	143	4	1	1	Female	Not married	2	4	1	1	1	1	0	1	0	0	1	1	0	0	0	0	0	2	1	1	0	0	0	0	0	2	1	1	0	0	1	1	1	0	1	0	1	0	1	0	0	0
33	1	145	4	1	1	Male	Not married	6	6	1	1	0	1	1	0	0	1	1	1	1	0	1	0	0	2	1	0	0	0	0	0	0	2	1	1	1	1	1	1	0	0	0	1	1	0	1	0	0	0
27	1	146	4	1	1	Female	Not married	1	4	1	1	0	0	1	1	0	1	1	1	1	1	0	0	0	2	1	1	0	0	0	0	0	2	1	1	1	1	1	0	0	0	0	0	1	0	0	1	0	0
28	1	140	4	1	1	Male	Not married	4	6	1	1	0	1	0	0	0	1	1	3	1	0	0	0	0	2	1	1	0	0	0	0	0	2	1	1	1	1	1	1	0	0	0	0	1	0	0	0	0	0
27	0	69	4	1	2	Female	Married	3	6	1	1	1	0	0	1	0	1	1	1	0	0	0	0	0	2	1	0	0	0	0	0	0	2	1	1	1	0	1	0	0	0	0	1	1	0	1	1	0	0
26	0	91	4	1	1	Male	Not married	6	6	1	1	0	1	1	1	0	1	1	1	1	0	1	0	0	1	1	0	0	0	0	0	0	2	1	1	0	0	1	1	0	0	0	0	1	0	0	1	0	0
25	0	141	4	1	1	Female	Not married	10	2	1	1	0	0	1	1	0	1	1	1	1	1	0	0	0	1	1	0	1	0	1	0	0	2	1	1	1	1	1	0	0	0	0	0	1	0	0	0	0	0
25	0	98	4	1	1	Female	Not married	2	2	1	1	0	1	1	1	0	1	1	1	1	1	0	0	0	2	1	0	0	0	0	0	0	2	1	1	1	0	1	0	0	0	1	0	1	0	0	1	0	0
31	1	138	4	1	1	Female	Married	5	6	1	1	1	1	1	1	0	1	1	3	0	0	0	0	0	2	1	0	0	0	0	0	0	2	1	1	0	0	1	0	0	0	1	0	1	0	1	0	0	0
30	1	93	4	1	1	Female	Married	10	4	1	1	1	1	1	1	0	1	1	2	1	0	0	0	0	2	1	0	0	0	0	0	0	2	1	1	0	0	1	0	0	0	0	1	1	0	0	0	0	0
28	0	147	4	1	1	Male	Not married	6	6	1	1	0	0	1	1	0	1	1	1	1	0	0	0	0	2	1	0	0	0	0	0	0	2	1	1	1	0	1	0	0	0	1	0	1	0	0	1	0	0
26	0	90	4	1	1	Female	Married	4	6	1	0	1	1	1	1	0	0	1	1	0	0	0	0	0	2	1	0	0	0	0	0	0	2	1	1	1	1	1	0	0	0	1	1	1	0	0	1	0	0
26	0	149	4	1	1	Female	Not married	2	4	1	1	1	0	1	1	0	1	1	1	0	0	0	0	0	2	1	0	0	0	0	0	0	2	1	1	1	0	1	0	1	0	0	0	1	0	1	0	0	0
27	0	97	4	1	1	Female	Married	10	6	1	1	0	1	1	1	0	1	1	1	1	0	0	0	0	2	1	0	0	1	0	0	0	2	1	1	1	0	1	0	0	0	0	1	1	0	1	1	0	0
32	1	148	4	1	1	Female	Married	8	6	1	1	0	1	1	1	0	1	1	1	1	0	0	0	0	2	1	0	0	0	0	0	0	1	2	1	1	1	1	0	0	0	0	1	1	0	0	1	0	0
30	1	99	4	1	1	Female	Married	2	4	1	1	0	0	1	1	0	1	1	1	1	1	0	0	0	2	1	0	0	0	0	0	0	2	1	1	1	0	1	0	0	0	1	0	1	0	1	0	0	0
49	1	144	4	1	1	Female	Not married	10	2	1	1	1	1	0	1	0	1	1	1	0	0	0	0	0	2	1	0	1	0	0	0	0	2	1	1	1	1	1	0	0	0	0	1	1	0	1	0	0	0
26	0	96	4	1	1	Female	Not married	8	6	1	1	0	1	0	1	0	1	1	1	1	1	0	0	0	2	1	0	1	0	0	0	0	2	1	1	1	0	0	0	0	0	0	0	1	0	0	1	0	0
24	0	95	4	1	1	Male	Not married	4	6	1	1	0	1	1	1	0	1	1	1	1	0	0	0	0	2	1	0	0	0	0	0	0	2	1	1	1	0	1	0	0	0	0	1	1	0	1	0	0	0
26	0	89	4	1	1	Female	Married	3	6	1	1	0	1	1	1	0	0	1	3	0	0	0	0	1	2	1	0	0	1	0	0	0	2	1	1	1	0	1	1	0	0	0	1	1	0	1	0	0	0
24	0	100	4	1	1	Female	Married	2	4	1	1	0	1	0	1	0	1	1	1	1	1	0	0	0	2	1	0	0	0	0	0	0	2	1	1	0	0	1	0	0	0	0	1	1	0	1	0	0	0
22	0	218	4	1	1	Female	Not married	2	4	1	1	1	1	0	1	0	1	0		0	0	0	0	0	2	1	0	0	1	0	0	0	2	1	1	1	0	1	1	0	0	0	1	1	0	0	0	0	0
22	0	219	4	1	1	Male	Not married	5	6	1	1	0	1	1	1	0	1	1	2	0	0	0	0	0	2	1	0	0	1	0	0	0	2	1	1	0	0	1	1	0	0	0	0	1	0	1	0	0	0
26	0	142	4	1	1	Female	Married	3	4	1	1	0	1	1	1	0	1	1	1	1	0	0	0	0	2	1	0	0	0	0	0	0	2	1	1	1	0	1	0	0	0	0	0	1	0	0	1	0	0
42	1	70	4	1	2	Female	Married	9	4	1	1	1	0	0	0	1	0	1	2	0	0	0	0	0	2	1	0	0	0	0	0	0	2	1	1	0	0	1	0	0	0	0	1	1	0	1	0	0	0
22	0	256	4	1	2	Female	Not married	4	6	1	1	0	1	1	1	0	1	1	2	1	0	0	0	0	2	1	0	0	0	0	0	0	2	1	1	0	0	1	0	0	0	0	0	1	0	1	0	0	0
52	1	183	4	1	1	Female	Married	10	6	1	1	0	1	0	1	0	1	0		1	0	0	0	0	2	1	1	0	0	1	0	0	1	1	1	1	0	1	0	0	0	0	1	1	0	0	0	0	0
28	0	71	4	1	2	Male	Married	5	6	1	1	0	0	0	0	1	1	1	2	1	0	0	0	0	1	1	0	0	0	0	1	0	1	1	1	0	0	1	0	0	0	0	0	1	0	0	0	0	0
23	0	182	4	1	1	Female	Not married	2	4	1	0	1	1	1	1	0	0	1	1	0	0	0	0	0	2	1	0	0	0	0	0	0	2	1	1	0	0	1	0	0	0	0	0	1	0	1	0	0	0
38	1	139	4	1	1	Male	Married	4	6	1	1	1	1	1	1	0	0	1	1	0	0	0	0	0	2	1	0	0	0	0	0	0	2	1	1	1	0	1	0	0	0	0	1	1	0	0	0	0	0
30	1	72	4	1	2	Female	Not married	9	2	1	1	0	1	0	0	1	1	1	1	0	0	0	0	0	2	1	0	0	0	0	1	0	1	1	1	0	0	1	0	0	0	0	0	1	0	0	0	0	0
[truncated: 100 more columns]
